# Supplementary material for: Singularity and Commonality in Response to SARS-CoV-2 in Lung and Colon Cell Models
Source: Int J Mol Sci. 2022 Sep 9;23(18):10451. doi: 10.3390/ijms231810451 (PMC9499647; doi:10.3390/ijms231810451)
Supplement: Supplementary file 1 [file ijms-23-10451-s001.zip]

Archive with 2 entries (2 files):
- Supplement_Figures_Tables captions.pdf
- Supplement_Figures_Tables_combined_p285.pdf
